# Supplementary material for: Molecular Engineering Strategies Tailoring the Apoptotic Response to a MET Therapeutic Antibody
Source: Cancers (Basel). 2020 Mar 21;12(3):741. doi: 10.3390/cancers12030741 (PMC7140090; doi:10.3390/cancers12030741)
Supplement: Supplementary file 1 [file cancers-12-00741-s001.zip]

Archive with 3 entries (2 files):
- cancers-742035 supplementary final/
- cancers-742035 supplementary final/cancers-742035 Weatern Blot.pptx
- cancers-742035 supplementary final/cancers-742035-supplementary final.pdf
